# Supplementary material for: Unilateral versus Bilateral Endoscopic Nasobiliary Drainage and Subsequent Metal Stent Placement for Unresectable Malignant Hilar Obstruction: A Multicenter Randomized Controlled Trial
Source: J Clin Med. 2021 Jan 8;10(2):206. doi: 10.3390/jcm10020206 (PMC7827318; doi:10.3390/jcm10020206)
Supplement: Supplementary file 1 [file jcm-10-00206-s001.zip]

Archive with 1 entries (1 files):
- Supplementary table S1.docx
